# Supplementary material for: Amino-acid PET as a prognostic tool after post Stupp protocol temozolomide therapy in high-grade glioma patients
Source: J Neurooncol. 2024 Jun 6;169(2):241–5. doi: 10.1007/s11060-024-04722-2 (PMC11341581; doi:10.1007/s11060-024-04722-2)
Supplement: Supplementary file 2 — Supplementary file2 (XLSX 20 KB) [file 11060_2024_4722_MOESM2_ESM.xlsx]

## Sheet: Sheet1
Folder_Name	Sex	Age	WHO_Status	Biopsy_Surgery	WHO_2021	Histology	IDH	Codeletion	MGMT	Carbidopa	TMZ_Number_Of_Cures	Radiotherapy_Total_Dose_Gy	Dose_Fraction	Fraction_Number	Treatments_other_STUPP_before_PET	Different_types_of_treatment_before_PET	Treatments_other_STUPP_after_PET	Different_types_of_treatment_after_PET	Delay_PET_Last_cure (days)	Delay_MRI_Last_cure (days)	Delay_PET_MRI (days)	Death_Event	OS_months_last_cure	Death_6_months	Progression_Event	PFS_months_last_cure	Progression_6_months	RANO	Uptake	TBRmean	TBRmax	TBRpeak	TSRmean	TSRmax	TSRpeak	MTV	TTP_ratio	Slope_ratio_
1	0	58.72	1	2	4	1	0	0		0	12	60	2	30	0		0		37	22	15	0	4.06666666666667	0	0	4.06666666666667	0	2	1	1.93560505137083	2.50214942401667	2.12015182329322	1.05322587700024	1.36150115935543	1.1536437982946	3.322	30	0.86251162484623
2	1	56.87	1	1	4	1	0	0	0	1	10	60	2	30	0		1	2	18	35	-17	0	27.7	0	1	13.1666666666667	0	3	1	1.95692252376575	2.73839557599785	2.30684357122273	0.965436988680351	1.3509724307427	1.138068617286	3.99	30	1.91198152965503
3	0	75.32	2	1	4	1	0	0	0	1	7	60	2	30	0		0		11	25	-14	0	35.5666666666667	0	0	35.5666666666667	0	3	0	0.823829434924126	2.01962044210567	1.59592679194826	0.453591783384258	1.11198167880271	0.878700431209042	0	30	1.16435593310617
4	1	41.99	1	2	4	1	0	0	0	0	6	60	2	30	0		1	1;7	11	13	-2	0	19.2666666666667	0	1	13.9666666666667	0	3	0	0.96270684690205	1.78348272803153	1.49399851305024	0.505488710238814	0.936453694940415	0.784454150181512	0	8.86666666666667	-0.12651085696065
6	1	54.33	1	2	4	1	0	0	0	1	6	60	2	30	0		1	1;2;3;7;8	44	19	25	1	16.6666666666667	0	1	2.9	1	2	1	2.14787583743658	4.63065724710749	2.57173650414188	1.1379370736262	2.45330594296748	1.36249696591099	2.363	6.76666666666667	-0.313144434362115
12	1	65.9	3	1	4	1	0	0	1	0	12	60	2	30	0		0		11	25	-14	1	11.7666666666667	0	1	10.2	0	3	1	1.6899337106854	1.91223119766411	1.46664539022333	0.892222874879485	1.00958777603303	0.774334850071178	0.504	9.05	-0.171134563370475
13	0	66.47	1	2	4	1	0	0	0	0	6	60	2	30	0		1	1;2;6	31	13	18	1	21	0	1	2.3	1	3	0	0.815551887805013	1.73170971653438	1.44941328305933	0.465049750020285	0.98746772930597	0.826494665810863	0	30	0.866314214650753
16	0	68.42	2	0	4	1	0	0	0	1	12	60	2	30	1	1	1	1	19	14	5	1	24.8	0	1	19.4666666666667	0	2	1	1.67741346853408	1.97912650817917	1.51069585403134	0.869181183601282	1.02551908229232	0.782793530098467	1.147	0.633333333333333	-0.340581222362994
17	1	28.01	1	2	4	2	1	0	1	0	6	60	2	30	0		1	2	11	103	-92	0	16.2666666666667	0	1	16.0333333333333	0	3	0	0.721366262974305	1.39095609086097	1.16172727212557	0.529327002043947	1.02066128586947	0.852456852655479	0	0.633333333333333	-0.287579448825982
20	0	55.87	1	0	4	1	0	0	0	1	12	60	2	30	1	1	1	1;3;4;5	18	31	-13	1	11.8666666666667	0	1	2.03333333333333	1	4	1	1.71475475620343	2.08356912559392	1.91425859215695	0.898932670761385	1.09227768694633	1.00351935607719	2.645	30	1.0150875567292
21	1	59.35	1	1	4	1	0	0	0	0	6	60	2	30	1	2	1	1;2;6	18	34	-16	1	18.5333333333333	0	1	1.73333333333333	1	4	1	1.79192396465842	2.12613523933697	1.55692726639508	1.00029962749716	1.18686525202132	0.869118218926243	0.497	30	0.441897250876833
22	1	81.78	1	1	4	1	0	0	1	0	22	60	2	30	0		1	1;2	34	37	-3	0	13.9333333333333	0	1	3.93333333333333	1	3	1	1.94439076480011	3.331241722877	2.29638437679984	1.07904822072067	1.84868726952137	1.27438862636819	7.311	17.7166666666667	-0.0786129212273353
27	0	65.25	2	2	4	1	0	0	0	1	12	60	2	30	0		0		4	13	-9	0	40.3333333333333	0	0	40.3333333333333	0	3	1	1.91106946213644	2.69428366486509	1.76509354086818	1.12138888960006	1.58096805326636	1.03573225623187	0.808	17.1166666666667	-0.0994551802303929
29	0	52.95	1	0	4	1	0	0	1	1	14	60	2	30	0		0		37	39	-2	0	35.5666666666667	0	0	35.5666666666667	0	2	1	1.64358740084998	1.73558510692268	1.3881746200015	0.895383394241228	0.945501336422566	0.7562411967953	0.137	30	0.573609691769837
32	1	32.08	1	1	3	2	1	0	1	0	6	60	2	30	0		0		39	49	-10	0	16.4666666666667	0	0	16.4666666666667	0	3	0	0.91296180389279	1.91733950843304	1.41253393839562	0.49351143482166	1.03643872921343	0.763560586762262	0	22.7833333333333	0.16878637978249
35	1	67.04	1	2	4	1	0	0	1	1	6	60	2	30	0		0		4	17	-13	0	28.8	0	0	28.8	0	1	0	0.7081887142829	1.63949486470626	1.17403246527177	0.438450479269394	1.01503638040611	0.726861480131701	0	30	0.0843181409534321
36	1	77.78	2	2	4	1	0	0	1	0	6	60	2	30	0		0		18	17	1	0	12.8333333333333	0	0	12.8333333333333	0	1	0	0.875263913289853	1.57382272220726	1.3661548032601	0.501846921320149	0.902377072618843	0.783307264989194	0	30	0.648550786645897
37	0	26	1	2	4	1	0	0		1	6	60	2	30	0		0		43	22	21	0	30.8666666666667	0	0	30.8666666666667	0	3	0	0.827533347381006	1.72378097430342	1.32964031363173	0.489593615984699	1.01984066629556	0.786655197848198	0	0.933333333333333	-0.595984872005129
41	0	76.1	2	2	4	1	0	0	0	1	6	60	2	30	0		0		11	13	-2	0	26.8333333333333	0	1	15.0666666666667	0	3	1	1.66900863753193	1.78974406889338	1.43490461389062	0.885651087685385	0.949718740603922	0.761424958169334	0.211	20.1166666666667	-0.0875312669180694
43	1	59.54	2	0	4	3	0	0		1	9	60	2	30	1	1	1	1;3;4	14	7	7	1	13.7333333333333	0	1	3.26666666666667	1	2	1	1.79918471203444	2.17842942793469	1.8576635793154	0.911372088537763	1.10347746075721	0.940994398605585	2.169	30	0.180961748873897
47	1	61.1	1	2	4	1	0	0	0	1	6	60	2	30	0		0		24	33	-9	0	29.9333333333333	0	0	29.9333333333333	0	3	1	1.82721193649284	2.26985665207876	1.83792937069632	1.018450875564	1.26517206271733	1.02442455602785	1.127	30	0.979035293885201
48	1	58.64	2	0	4	1	0	0	1	1	6	60	2	30	0		1	2;7	23	37	-14	1	19.4	0	1	9.63333333333333	0	3	1	1.7374669397087	2.02148367109909	1.59013149271402	0.965032896900178	1.12278294255442	0.883199078955302	0.553	5.43333333333333	-0.504023887048491
51	0	71.29	1	2	4	1	0	0	1	0	6	60	2	30	0		1	1;2	47	24	23	0	15.5333333333333	0	1	6.06666666666667	0	1	0	0.737470583408205	1.84066695495991	1.472061003099	0.443658982312315	1.10733695198985	0.885585271100972	0	30	0.107449730246098
55	1	61.12	2	0	4	1	0	0	0	1	12	60	2	30	0		0		39	24	15	0	33.2333333333333	0	0	33.2333333333333	0	2	1	1.71867287109676	2.13136362926769	1.54693420669019	1.007252953136	1.24911630705881	0.90660303900734	0.873	30	0.825119976326151
60	1	35.61	1	0	3	2	1	0	0	0	24	54.6	1.95	28	0		0		25	0	25	0	8.8	0	0	8.8	0	1	1	1.71819875630708	1.94760073266712	1.56662613693044	0.865221824087612	0.980740238768661	0.78889541671629	0.476	0.516666666666667	-0.63117123411878
66	0	67.29	1	2	4	1	0	0	0	1	9	60	2	30	0		1	7	39	6	33	0	35.6333333333333	0	1	14.9	0	3	1	1.75871004293398	2.13715285694274	1.71682770815527	0.98381975164824	1.19552009235366	0.960390836594285	1.354	21.9166666666667	0.103865641761544
69	1	56.24	1	2	4	1	0	0	1	1	6	60	2	30	0		0		11	33	-22	0	29.4	0	0	29.4	0	1	0	0.750577139436909	1.53264230951983	1.2191015841524	0.43535156488932	0.888966893350375	0.707106244693199	0	30	0.165209398486211
70	0	75.3	1	1	4	1	0	0	0	0	6	60	2	30	0		1	1	25	28	-3	1	5.13333333333333	1	1	2.7	1	4	1	1.86527158550488	3.68818349618075	1.93788216352864	0.964122305240578	1.90634972522007	1.00165328915366	1.658	1.61666666666667	-0.834478791514395
75	1	21.41	2	0	4	1	0	0	1	1	12	60	2	30	0		1	1;7;9	-3	12	-15	1	20.6666666666667	0	1	12.3333333333333	0	1	1	1.68467080953417	1.84057819078115	1.53975448468153	0.936472757045959	1.02313836218015	0.855916846949053	0.592	7.3	-0.868566002814758
78	1	54.49	1	2	4	1	0	0	0	1	6	60	2	30	0		1	1;2;7;8	11	14	-3	0	32.2	0	1	12.4666666666667	0	1	0	0.860428151930288	1.65493130365227	1.48980444960755	0.467919531061878	0.899987614081845	0.810188041698042	0	30	1.10253449462167
80	0	30.68	1	1	3	2	1	0	1	1	6	60	2	30	0		1	10	46	49	-3	1	45.4666666666667	0	1	37.9	0	3	1	1.70161321865014	1.87962649677074	1.51090181976444	0.922671924975799	1.01919671227445	0.819261789466693	0.288	30	0.28583147818774
82	1	69.73	2	0	4	1	0	0	1	1	12	60	2	30	1	1	1	1	31	18	13	0	28.8333333333333	0	1	21.5333333333333	0	2	1	1.93662764152272	3.23402621542079	2.26817585084161	1.06145669603726	1.77255488247567	1.24317674345122	4.47	3.98333333333333	-0.486717889097186
				0: Biopsy		1: Glioblastoma IDH-wildtype										1: BEVACIZUMAB		1: BEVACIZUMAB										1: Complete response
				1: Subtotal surgery		2: Astrocytoma IDH-mutant										2: Stereotactic Radiotherapy		2: RADIOTHERAPY										2: Partial response
				2: Complete surgery		3: Diffuse midline glioma, H3k27M-mutant												3: FOTEMUSTINE										3: Stability
																		4: CARBOPLATINE										4: Progression
																		5: IRINOTECAN
																		6: BELUSTINE
																		7: TEMOZOLOMIDE
																		8: SURGERY
																		9: PCV (PROCARBAZINE, LOMUSTINE, VINCRISTINE)
																		10:IVOSIDENIB
Article title: Amino-acid PET after post Stupp protocol temozolomide therapy in high-grade glioma patients
Journal name : Journal of Neuro-Oncology
Author names: Adeline Zinsz, Shamimeh Ahrari, Jason Becker, Ali Mortada, Veronique Roch, Louis Doriat, Matthieu Santi, Marie Blonski, Luc Taillandier, Timothée Zaragori, Antoine Verger
Corresponding author: Prof. Antoine Verger, MD, PhD ; a.verger@chru-nancy.fr ; Nuclear Medicine Department, CHRU Nancy, rue du Morvan, 54500 Vandoeuvre les Nancy, France.
